# Supplementary material for: Assessment of Abdominal Aorta Balloon Occlusion Efficiency and Safety in Patients with Placenta Accreta Spectrum Disorder: A Systematic Review and Meta-Analysis
Source: J Clin Med. 2026 Apr 29;15(9):3400. doi: 10.3390/jcm15093400 (PMC13163405; doi:10.3390/jcm15093400)
Supplement: Supplementary file 1 [file jcm-15-03400-s001.zip]

Archive with 6 entries (5 files):
- PRISMA_2020_abstract_checklist 2.pdf
- PRISMA_2020_checklist.pdf
- Supplementary/
- Supplementary/Supplementary Table S1.pdf
- Supplementary/Supplementary Table S2.pdf
- Supplementary/Supplementary Table S3.pdf
